# Supplementary material for: RNA-Seq Analysis of Human Cumulus Cells Identifies Angiogenic Pathways Associated with Infertility
Source: Cells. 2026 Apr 11;15(8):677. doi: 10.3390/cells15080677 (PMC13114718; doi:10.3390/cells15080677)
Supplement: Supplementary file 1 [file cells-15-00677-s001.zip]

Archive with 1 entries (1 files):
- cells-4220006-supplementary.pdf
